# Supplementary material for: Metabolomics Analysis Identifies Sphingolipids as Key Signaling Moieties in Appressorium Morphogenesis and Function in Magnaporthe oryzae
Source: mBio. 2019 Aug 20;10(4):e01467-19. doi: 10.1128/mBio.01467-19 (PMC6703424; doi:10.1128/mBio.01467-19)
Supplement: TABLE S1 [file mBio.01467-19-st001.xlsx]

## Sheet: Table Sa 
Table Sa. List of metabolites identified in appressorium by GC-MS.
Name	Retenion time	Characteristic ions
Methoxyamine	5.18	176
N-Methyltrifluoroacetamide	5.699	184
Boric acid	5.918	263
Ethylene glycol	5.964	281
Propylene glycol	6.345	117
Methoxyamine	6.806	89
3-Pyridinol	7.349	152
Propanoic acid	7.787	174
1,3-Propanediol	7.893	130
L-Lactic Acid	8.087	117
Carbamic acid	8.202	190
Glycolic acid	8.595	177
L-Valine	8.929	72
L-Alanine	9.379	116
Hydroxylamine	9.621	133
Oxalic acid	10.498	220
L-Leucine	10.948	86
3-Hydroxybutyric acid	11.121	191
Pentasiloxane	11.363	281
L-Valine	12.713	144
Decanal	12.978	73
Urea	13.544	189
L-Serine	13.903	132
Ethanolamine	14.146	100
Glycerol	14.458	133
Diethanolamine	14.652	146
L-Isoleucine	14.92	158
L-Proline	14.981	142
Glycine	15.232	174
Butanedioic acid	15.567	247
N-Methyltrifluoroacetamide	15.879	184
Glyceric acid	15.995	292
Uracil	16.122	241
2-Butenedioic acid	16.585	245
L-Threonine	17.474	218
Tromethamine	18.098	234
L-Aspartic acid	18.433	160
β-Alanine	18.514	248
3-Amino-2-piperidone	19.207	243
Malic acid	20.131	233
Pyroglutamic acid	20.234	84
Dihydrouracil	20.35	115
Triethylene glycol	20.443	117
Tromethamine-2	20.674	306
L-5-Oxoproline	20.766	156
L-Aspartic acid	20.881	232
L-Hydroxyproline	20.985	230
4-Aminobutanoic acid	21.043	304
Glycylglutamic acid	21.159	158
L-Phenylalanine	21.379	120
1-Dodecanol	22.06	243
Pentanedioic acid	22.234	198
L-Asparagine	22.639	159
L-Ornithine	23.125	142
L-Glutamic acid	23.252	246
Asparagine	23.402	188
Ethanimidic acid	23.703	203
Dodecanoic acid	23.992	257
Asparagine	24.326	231
4-Aminobutanoic acid	24.985	303
Arabinitol	25.448	103
N-Acetylglutamine	25.737	227
Tridecanoic acid	26.153	271
Phosphoric acid	26.384	299
L-Glutamine	26.593	156
Azelaic acid	27.137	317
D-Ornithine	27.485	142
Citric acid	27.566	273
Citrulline	27.693	256
3-Deoxyhexitol	27.843	231
Myristic acid	28.201	285
D-Pinitol	28.41	260
D-Glucose	29.115	319
D-(+)-Talose	29.474	319
L-Lysine	29.624	317
D-Mannitol	29.74	319
L-Tyrosine	29.925	218
Pentadecanoic acid	30.18	299
Ribonic acid	31.06	333
D-Gluconic acid	31.072	333
Palmitelaidic acid	31.651	311
Palmitic Acid	32.068	313
N-Acetyl-D-glucosamine	32.566	319
Myo-Inositol	32.751	305
Heptadecanoic acid	33.864	327
Isopropyl linoleate	34.641	279
L-Tryptophan	34.919	202
9,12-Octadecadienoic acid	35	337
9-Octadecenoic acid	35.104	339
Oleic Acid	35.243	339
Stearic acid	35.614	341
5-Methyluridine	38.021	259
Arachidic acid	38.865	369
Inosine	40.822	73
1-Monopalmitin	41.134	371
Adenosine	41.76	236
Sucrose	41.794	361
2-linoleoylglycerol	43.022	408
D-(+)-Trehalose	43.299	361
1-Monolinolein	43.519	395
Guanosine	43.786	324
Glycerol monostearate	43.948	399
Squalene	44.389	69
Oleamide	44.436	131
Ergosta-5,22-dien-3-ol	49.054	255
Ergosterol	49.6	363
Campesterol	49.82	343
beta-sitoterol	50.866	357
Stigmasterol	51.388	343
β-Eudesmol	56.247	131

## Sheet: Table Sb
Table Sb. List of 774 ion signals detected by LC-MS that have different abundance between 0 h and 24h in appressorium.
Name	MZ	RT	VIP	P value
M57T1478	57.0694	24.63	1.258	1.07594e-10
M71T1478	71.085	24.63	1.863	2.13253e-11
M93T1478	93.0325	24.635	1.881	1.57127e-11
M113T1478	113.131	24.635	2.107	2.53856e-12
M114T204	114.091	3.401	3.758	3.10631e-12
M115T204	115.095	3.394	1.014	1.64805e-12
M118T50	118.086	0.827	2.046	3.17794e-08
M121T1478	121.029	24.635	3.017	2.65976e-12
M121T1403	121.029	23.382	1.254	1.26935e-12
M128T54	128.104	0.907	1.105	3.77899e-13
M130T51	130.096	0.846	2.008	3.6051e-06
M133T48	132.903	0.797	2.821	3.82013e-12
M146T1385	146.116	23.084	1.313	1.95526e-14
M146T1228	146.116	20.462	1.199	5.42674e-14
M146T54	146.128	0.9	2.984	5.83757e-12
M147T48	147.083	0.802	2.687	3.59231e-08
M147T48	147.09	0.802	3.022	1.06159e-12
M148T49	148.061	0.82	1.16	0.00106159
M148T1430	148.075	23.831	2.092	9.67995e-10
M148T82	148.075	1.37	1.011	2.17614e-07
M148T1306	148.076	21.763	1.765	2.00907e-12
M149T1478	149.021	24.631	12.689	3.00489e-11
M149T1403	149.022	23.388	5.877	1.12705e-12
M149T967	149.023	16.119	2.69	5.99209e-14
M149T703	149.024	11.717	2.38	7.9329e-05
M150T1478	150.025	24.628	3.506	2.4073e-11
M150T1403	150.025	23.387	1.714	1.29993e-12
M150T311	150.093	5.189	1.157	1.49885e-16
M151T1478	151.026	24.627	1.098	1.1602e-10
M158T399	158.153	6.656	2.077	5.27898e-15
M160T255	160.027	4.249	1.969	2.67363e-14
M162T255	162.026	4.249	1.081	2.10469e-12
M162T45	162.102	0.748	1.146	0.000962646
M163T507	163.048	8.443	1.242	7.98078e-13
M163T42	163.109	0.701	1.408	9.71864e-10
M167T1475	167.032	24.583	3.762	1.63945e-11
M167T1404	167.032	23.399	2.839	1.83717e-11
M168T1475	168.035	24.58	1.099	1.04414e-11
M171T48	171.147	0.8	1.091	1.17082e-12
M175T45	175.117	0.757	3.165	8.20789e-10
M180T41	180.081	0.686	1.285	5.44934e-10
M183T1370	183.171	22.835	1.019	1.54632e-13
M184T50	184.066	0.828	1.512	2.02619e-09
M184T578	184.073	9.64	1.224	2.04747e-11
M191T1234	191.142	20.561	1.045	3.51755e-12
M193T46	193.117	0.767	1.261	1.67034e-11
M193T1286	193.158	21.431	1.091	1.79276e-11
M198T1233	198.184	20.557	1.295	7.74623e-14
M198T1286	198.184	21.434	1.358	2.66024e-13
M200T604	200.201	10.073	1.169	1.05936e-14
M201T572	201.106	9.542	1.054	4.38894e-10
M204T50	204.12	0.826	1.298	2.96687e-09
M208T1233	208.169	20.556	1.999	8.5322e-13
M208T1286	208.169	21.434	1.544	5.79384e-12
M209T1233	209.154	20.558	1.459	1.35402e-11
M209T1286	209.154	21.434	1.125	2.27625e-10
M211T1286	211.168	21.435	1.093	1.14411e-10
M215T224	215.111	3.727	1.195	1.65206e-12
M226T1233	226.179	20.558	4.113	8.21706e-14
M226T1286	226.179	21.435	3.136	1.56589e-11
M226T306	226.18	5.107	2.193	2.82636e-11
M227T1286	227.181	21.434	1.297	4.65888e-12
M227T1233	227.183	20.55	1.593	2.8694e-14
M228T1614	228.192	26.895	1.118	2.28442e-09
M228T1233	228.196	20.554	3.381	1.14443e-14
M228T1286	228.196	21.434	4.36	3.76729e-13
M228T380	228.196	6.338	4.107	6.42936e-16
M229T1233	229.198	20.557	1.25	1.35149e-14
M229T1286	229.198	21.432	1.613	6.45753e-14
M229T380	229.199	6.338	1.509	4.69992e-15
M230T343	230.246	5.722	1.03	3.25603e-08
M240T381	240.231	6.355	1.409	2.17168e-13
M243T42	243.126	0.703	2.372	8.10876e-10
M244T1233	244.19	20.554	1.761	3.59675e-14
M244T1286	244.19	21.434	3.407	6.15621e-14
M244T306	244.191	5.107	2.515	7.5063e-14
M245T1286	245.192	21.43	1.258	1.58282e-11
M245T890	245.222	14.827	1.087	4.35536e-10
M250T1286	250.177	21.426	1.289	6.67075e-11
M250T1234	250.177	20.561	1.145	4.90912e-11
M250T380	250.178	6.333	2.232	3.70678e-16
M255T337	255.204	5.622	1.173	5.34374e-09
M256T512	256.226	8.531	1.013	4.33721e-12
M256T1038	256.264	17.298	4.538	4.02347e-13
M257T1038	257.267	17.298	1.834	7.91867e-13
M258T51	258.109	0.851	4.261	9.52609e-09
M259T51	259.112	0.846	1.2	2.81472e-09
M261T1478	261.144	24.639	1.241	3.91352e-12
M263T853	263.237	14.212	2.065	6.49189e-12
M263T890	263.237	14.841	2.209	3.33668e-10
M266T306	266.172	5.103	1.607	6.654e-17
M267T305	267.185	5.085	1.027	1.55259e-10
M269T306	269.201	5.102	1.712	2.98779e-08
M270T695	270.314	11.581	2.767	4.1447e-15
M271T695	271.317	11.585	1.181	1.93245e-14
M273T233	273.156	3.885	1.16	8.15025e-15
M274T340	274.274	5.663	3.973	8.55829e-11
M275T340	275.276	5.663	1.078	3.47384e-06
M276T280	276.16	4.67	1.625	1.19607e-14
M277T52	277.105	0.866	1.083	3.68198e-10
M277T342	277.208	5.703	2.624	7.74471e-14
M277T457	277.213	7.616	1.383	1.34578e-13
M278T347	278.219	5.784	1.162	1.0482e-15
M279T1475	279.156	24.578	5.16	5.65536e-12
M279T1404	279.157	23.402	4.469	4.98294e-11
M279T702	279.16	11.701	2.869	7.30054e-06
M279T617	279.22	10.291	1.645	2.32833e-07
M279T897	279.226	14.949	1.957	1.85316e-08
M279T361	279.231	6.014	1.144	4.10555e-11
M280T581	279.647	9.684	1.121	1.87699e-08
M280T1474	280.159	24.574	2.079	4.70737e-11
M280T1404	280.16	23.4	1.812	1.33645e-11
M280T702	280.163	11.701	1.123	6.53259e-05
M280T907	280.261	15.121	3.865	5.79976e-12
M281T1025	281.248	17.079	1.51	0.000381964
M281T908	281.265	15.128	1.804	1.76779e-14
M281T562	281.289	9.366	1.523	6.25269e-13
M282T1123	282.279	18.715	1.844	5.22651e-10
M282T1081	282.28	19.737	1.121	4.47676e-12
M283T1203	283.263	20.046	1.759	2.61492e-07
M283T1081	283.282	18.017	2.045	2.15836e-11
M284T1352	284.295	22.537	5.368	4.08207e-12
M284T730	284.331	12.165	2.852	4.28284e-14
M284T635	284.332	10.591	6.605	1.18808e-12
M285T1352	285.298	22.538	2.299	3.16229e-12
M285T730	285.333	12.165	1.27	5.88808e-14
M285T635	285.334	10.59	2.854	3.38598e-12
M286T559	286.31	9.321	6.338	1.46586e-15
M287T559	287.311	9.321	2.61	1.45931e-14
M290T352	290.268	5.861	1.624	2.92201e-17
M295T458	295.227	7.631	1.769	3.7076e-13
M295T350	295.227	5.827	1.288	2.17938e-11
M296T46	296.066	0.764	1.332	3.95634e-05
M298T1563	298.306	26.057	1.113	2.04219e-10
M298T1398	298.307	23.298	1.1	6.15994e-12
M298T568	298.31	9.471	1.608	6.693e-15
M298T890	298.346	14.83	1.392	4.3877e-15
M301T1476	301.137	24.602	2.101	2.58539e-09
M301T702	301.141	11.697	1.908	3.54236e-07
M302T302	302.304	5.028	1.794	3.03122e-14
M302T439	302.306	7.317	2.809	8.01696e-14
M303T1571	303.226	26.176	1.034	4.70113e-12
M303T439	303.307	7.317	1.2	2.90294e-13
M306T573	306.164	9.542	4.377	1.72362e-11
M306T855	306.242	14.25	1.348	4.23207e-13
M307T573	307.17	9.552	1.901	4.18144e-12
M307T976	307.228	16.275	2.185	2.46795e-13
M308T44	308.165	0.736	1.147	1.36728e-08
M309T685	309.326	11.419	1.182	1.80154e-15
M310T581	310.306	9.686	1.05	8.59685e-14
M310T1375	310.31	22.912	4.885	4.75925e-13
M311T1375	311.311	22.91	2.187	1.28421e-12
M312T1607	312.322	26.779	1.563	9.35307e-07
M312T1440	312.324	24	1.123	9.28043e-05
M312T552	312.325	9.207	1.632	1.37371e-15
M312T947	312.362	15.777	1.809	8.1443e-14
M312T789	312.362	13.147	1.597	4.91685e-16
M314T1179	314.306	19.654	1.21	2.6668e-13
M314T680	314.342	11.333	9.917	7.44964e-15
M315T679	315.343	11.322	4.361	1.70773e-14
M316T48	316.022	0.798	1.047	1.05002e-11
M316T680	316.349	11.34	1.439	4.16932e-15
M318T250	318.298	4.16	1.066	8.99513e-16
M318T347	318.3	5.78	4.569	1.70977e-15
M318T440	318.3	7.327	1.184	9.40044e-09
M319T347	319.302	5.78	1.898	1.33458e-14
M321T52	321.131	0.873	1.405	7.36771e-09
M321T968	321.207	16.134	3.236	9.5743e-15
M321T1034	321.263	17.241	1.47	3.19049e-12
M321T1468	321.275	24.471	1.069	1.40806e-11
M321T1613	321.308	26.884	1.287	3.71039e-09
M322T968	322.21	16.132	1.454	3.29411e-16
M323T1580	323.284	26.33	1.217	1.60039e-10
M324T42	324.171	0.707	2.19	1.88108e-10
M325T586	325.237	9.773	1.113	3.95653e-12
M325T976	325.237	16.27	2.705	1.26438e-11
M326T976	326.241	16.27	1.232	8.22177e-12
M326T690	326.342	11.499	2.027	1.05335e-15
M326T1138	326.378	18.97	2.524	3.12921e-13
M327T1134	327.381	18.894	1.227	4.71511e-13
M328T581	328.321	9.691	2.742	8.8529e-16
M328T711	328.356	11.847	1.193	2.22099e-14
M329T581	329.323	9.686	1.266	2.53988e-15
M330T49	330.147	0.821	1.054	3.51556e-10
M330T508	330.3	8.47	1.699	3.66528e-07
M330T551	330.338	9.188	21.508	4.22756e-18
M331T1571	331.258	26.176	1.395	5.51467e-13
M331T990	331.285	17.458	2.165	0.00273201
M331T551	331.34	9.188	10.305	2.8173e-15
M332T551	332.34	9.19	3.294	1.40213e-16
M334T352	334.293	5.859	1.999	1.23023e-15
M334T788	334.309	13.137	1.347	1.22725e-11
M335T457	335.22	7.624	1.668	3.90312e-12
M335T1077	335.222	17.947	3.154	1.90422e-11
M335T351	335.288	5.851	1.432	3.99351e-10
M336T1077	336.225	17.946	1.472	3.67151e-11
M336T833	336.311	13.886	1.138	3.03285e-09
M336T1434	336.324	23.905	2.545	2.24659e-10
M336T900	336.326	14.993	2.305	4.68411e-14
M337T820	337.145	13.659	1.482	2.8154e-15
M337T523	337.271	8.712	1.097	1.04169e-10
M337T853	337.274	14.217	2.51	1.29558e-12
M337T894	337.299	14.906	1.627	2.09916e-09
M337T1434	337.32	23.908	1.26	3.47818e-09
M338T874	338.204	14.559	1.214	6.95442e-05
M338T1613	338.338	26.883	13.786	1.25329e-09
M339T1043	339.255	17.386	1.812	1.05376e-08
M339T1001	339.29	16.687	1.565	6.8905e-08
M339T1267	339.29	21.109	1.11	1.18484e-09
M339T1613	339.341	26.882	6.476	1.14816e-08
M340T1613	340.344	26.883	2.213	1.94443e-09
M340T669	340.354	11.147	2.156	1.86382e-14
M340T1410	340.356	23.508	4.392	1.37236e-05
M340T1201	340.394	20.023	3.944	1.23261e-13
M341T1203	341.329	20.048	1.882	1.48532e-13
M341T668	341.358	11.141	1.057	4.65709e-15
M341T1410	341.359	23.505	2.136	2.00862e-05
M342T1480	342.332	24.673	1.102	1.22531e-11
M342T862	342.372	14.366	1.044	1.42711e-16
M343T968	343.189	16.132	2.1	4.0191e-10
M343T381	343.296	6.353	2.525	6.66133e-13
M344T381	344.299	6.353	1.182	1.71268e-12
M344T314	344.316	5.234	3.117	2.8201e-18
M344T589	344.317	9.813	4.725	3.31808e-15
M345T317	345.189	5.284	1.377	1.0434e-12
M345T589	345.323	9.812	2.213	2.15355e-15
M346T447	346.328	7.446	1.116	4.48697e-15
M346T299	346.329	4.984	9.311	4.26698e-17
M346T568	346.332	9.472	10.609	1.5978e-14
M347T976	347.22	16.274	2.313	8.42565e-14
M347T569	347.33	9.478	4.746	3.1655e-14
M347T299	347.335	4.981	4.168	1.90654e-17
M348T976	348.223	16.272	1.022	3.75211e-15
M348T304	348.287	5.069	1.427	6.44142e-15
M348T569	348.337	9.478	1.657	4.00211e-16
M349T1025	349.234	17.078	1.081	2.50823e-06
M351T578	351.253	9.641	1.108	2.84299e-11
M352T980	352.321	16.328	1.847	2.40674e-12
M353T760	353.265	12.661	2.019	3.5684e-15
M353T627	353.268	10.448	1.032	1.18453e-07
M353T538	353.269	8.969	1.595	2.43592e-11
M354T1141	354.337	19.016	1.804	1.44594e-12
M355T563	355.248	9.38	1.319	3.88446e-11
M355T890	355.285	14.833	3.412	1.25228e-10
M355T853	355.285	14.214	3.49	1.38272e-12
M356T853	356.289	14.214	1.602	7.42831e-12
M356T890	356.289	14.83	1.596	1.00304e-10
M356T596	356.352	9.933	1.91	1.46377e-12
M356T705	356.353	11.748	3.69	8.42875e-16
M357T1077	357.204	17.949	2.166	4.79418e-10
M357T1003	357.3	16.709	2.196	3.37097e-12
M357T1042	357.3	17.372	2.284	5.70288e-12
M357T705	357.356	11.75	1.816	7.89298e-14
M358T1000	358.287	16.674	1.02	1.52026e-10
M358T823	358.296	13.714	1.526	1.32311e-12
M358T1040	358.303	17.34	1.092	1.7477e-13
M358T670	358.369	11.171	30.789	2.37681e-16
M359T321	359.205	5.349	1.328	7.80212e-06
M359T670	359.372	11.171	16.358	3.71424e-16
M360T321	360.209	5.354	1.163	1.41961e-10
M360T253	360.311	4.21	1.549	6.3738e-15
M360T291	360.311	4.856	1.385	1.82094e-17
M360T1613	360.317	26.879	1.292	2.76296e-11
M360T670	360.373	11.168	5.575	5.58141e-14
M361T1043	361.236	17.378	1.073	2.44632e-06
M361T669	361.276	11.148	1.587	4.5243e-13
M362T235	362.315	3.91	1.406	2.39518e-14
M362T352	362.325	5.874	2.89	4.7172e-18
M362T308	362.327	5.125	2.447	1.59051e-16
M363T352	363.324	5.874	1.3	9.68475e-14
M363T307	363.328	5.123	1.119	1.77792e-12
M365T49	365.135	0.819	1.296	9.8575e-08
M366T1403	366.372	23.391	2.703	9.76075e-05
M367T1403	367.374	23.385	1.378	9.54175e-05
M368T1294	368.425	21.572	1.715	1.33551e-11
M370T1413	370.403	23.557	1.439	1.18115e-14
M372T397	372.346	6.624	2.323	2.36624e-17
M372T712	372.347	11.869	3.026	3.50332e-16
M372T1064	372.347	17.728	1.356	1.73795e-09
M372T977	372.348	16.275	1.173	3.22016e-13
M372T614	372.348	10.238	1.204	3.76182e-14
M372T746	372.383	12.426	1.104	8.40423e-11
M373T712	373.343	11.867	1.475	3.80496e-16
M373T397	373.35	6.624	1.143	1.92498e-18
M374T890	374.258	14.826	1.401	4.36467e-11
M374T853	374.259	14.213	1.252	3.33638e-11
M374T980	374.303	16.336	1.277	2.75376e-14
M374T559	374.363	9.312	7.546	1.05946e-13
M374T376	374.363	6.268	9.57	1.69555e-17
M374T690	374.364	11.502	15.215	8.58889e-16
M375T1252	375.305	20.859	1.095	0.000141178
M375T376	375.361	6.273	4.503	6.57393e-17
M375T559	375.367	9.311	3.564	2.01514e-13
M375T690	375.367	11.504	7.272	1.6466e-15
M376T899	376.318	14.987	1.286	2.87243e-14
M376T1149	376.319	19.144	1.748	6.48509e-11
M376T689	376.369	11.491	2.521	2.43771e-15
M376T376	376.369	6.265	1.58	6.43815e-17
M376T558	376.369	9.303	1.261	3.13106e-16
M377T1398	377.268	23.306	2.321	3.36995e-12
M377T892	377.288	14.869	1.039	5.58502e-07
M377T1248	377.32	20.796	2.011	9.08442e-05
M378T1398	378.269	23.307	1.113	1.60181e-12
M378T1260	378.296	21.003	1.059	3.10653e-05
M378T352	378.32	5.867	1.14	7.94967e-19
M379T1256	379.336	20.931	1.869	1.48088e-06
M380T1256	380.339	20.935	1.057	1.35906e-06
M380T666	380.345	11.096	1.381	7.88417e-14
M381T46	381.078	0.774	1.747	2.57435e-10
M384T1386	384.346	23.095	7.205	9.81959e-12
M385T1386	385.349	23.095	3.471	8.28654e-13
M386T1386	386.351	23.095	1.291	2.15312e-12
M386T841	386.392	14.01	5.962	5.41483e-18
M387T409	387.175	6.817	1.548	0.00102821
M387T843	387.402	14.044	2.903	2.80702e-16
M388T309	388.341	5.149	1.206	2.22476e-16
M388T842	388.403	14.037	1.069	3.32591e-17
M389T1400	389.266	23.338	6.054	4.05201e-12
M389T1064	389.269	17.741	2.009	1.16003e-12
M389T998	389.269	16.634	1.967	2.24114e-12
M390T47	390.015	0.782	1.065	1.46956e-13
M390T1400	390.27	23.338	3.013	5.51298e-12
M390T1064	390.272	17.736	1.015	3.77874e-11
M390T997	390.273	16.612	1.053	3.48408e-14
M390T388	390.358	6.465	3.284	2.92765e-17
M390T563	390.358	9.386	3.18	1.23461e-15
M390T305	390.358	5.085	2.196	4.34796e-17
M391T399	391.208	6.654	1.573	1.87604e-15
M391T578	391.246	9.629	1.081	2.14203e-11
M391T1478	391.28	24.64	25.291	1.26157e-11
M392T1478	392.284	24.636	12.707	2.70213e-10
M392T1018	392.331	16.971	1.244	2.98903e-13
M393T1221	393.208	20.358	1.226	1.98573e-07
M393T540	393.261	9.007	1.298	4.90307e-09
M393T1478	393.286	24.635	4.68	5.75987e-12
M393T1598	393.309	26.634	1.317	9.12007e-05
M394T1478	394.288	24.635	1.535	3.61334e-10
M394T1103	394.346	18.39	1.079	4.61918e-13
M395T579	395.277	9.644	1.291	4.70324e-12
M395T1247	395.331	20.789	1.431	0.000733096
M395T940	395.367	15.67	1.196	4.1299e-13
M396T1248	396.336	20.795	1.109	0.000126633
M397T1476	397.301	24.594	1.425	9.26566e-09
M398T953	398.234	15.89	1.237	1.3446e-14
M398T1496	398.327	24.935	1.048	7.86149e-07
M399T903	399.22	15.055	1.064	1.08217e-10
M399T1399	399.248	23.31	2.363	9.44947e-13
M400T1399	400.251	23.309	1.159	8.06838e-11
M400T743	400.378	12.378	1.343	5.1085e-14
M402T676	402.394	11.271	10.74	9.43582e-15
M403T838	403.234	13.964	1.114	7.54636e-05
M403T676	403.397	11.264	5.32	1.79625e-13
M404T1430	404.311	23.833	1.603	8.0563e-10
M404T510	404.374	8.492	1.328	1.21134e-13
M404T675	404.4	11.253	1.96	7.03641e-14
M405T1534	405.295	25.564	2.013	4.83333e-15
M406T1142	406.289	19.033	1.115	1.92188e-09
M406T1613	406.323	26.882	1.34	7.83021e-12
M406T1386	406.327	23.093	4.532	2.96391e-13
M406T712	406.332	11.868	2.049	2.78501e-14
M406T1058	406.34	17.638	2.53	3.72377e-13
M406T356	406.353	5.936	1.805	3.62041e-18
M407T1423	407.226	23.718	1.346	4.28036e-11
M407T901	407.279	15.013	1.208	3.87042e-16
M407T1385	407.33	23.081	2.119	6.38445e-11
M407T711	407.336	11.85	1.115	3.29856e-12
M407T1058	407.344	17.625	1.381	5.18053e-13
M407T1351	407.366	22.52	1.083	5.88584e-05
M408T1286	408.308	21.437	2.673	7.99984e-11
M408T1228	408.346	20.473	7.46	3.13846e-13
M409T1228	409.346	20.472	3.558	7.21787e-10
M409T1455	409.378	24.247	2.412	6.76717e-10
M409T730	409.378	12.163	1.177	7.48482e-09
M409T1348	409.382	22.467	1.501	5.59797e-10
M410T1228	410.346	20.471	1.063	0.00199364
M410T1417	410.363	23.619	5.552	4.37458e-11
M410T1459	410.381	24.318	1.065	4.26212e-09
M411T1404	411.249	23.408	7.285	1.27174e-10
M411T1404	411.249	24.639	7.064	1.27174e-10
M411T1243	411.326	20.716	1.687	0.000193951
M412T1404	412.251	23.408	3.617	1.2561e-10
M412T1603	412.373	26.709	3.54	1.3655e-11
M413T1478	413.262	24.635	18.991	8.99848e-10
M413T1603	413.376	26.712	1.851	1.30927e-11
M413T1018	413.378	16.964	1.15	1.85332e-12
M413T1304	413.378	21.732	1.08	4.31169e-12
M413T825	413.378	13.749	1.38	2.73081e-13
M413T1121	413.378	18.682	1.268	5.14169e-12
M414T1478	414.265	24.63	9.35	3.06803e-09
M415T486	415.213	8.093	1.789	0.000195369
M415T1478	415.267	24.63	3.39	2.42302e-09
M416T1478	416.27	24.63	1.14	4.15893e-09
M418T566	418.388	9.427	2.023	2.627e-14
M418T383	418.389	6.38	2.112	3.26367e-17
M418T682	418.39	11.363	4.111	4.29339e-16
M419T1586	419.31	26.439	1.437	4.77598e-08
M419T566	419.392	9.425	1.038	3.65404e-16
M419T383	419.392	6.378	1.073	4.08267e-15
M419T682	419.393	11.364	2.052	4.0871e-15
M420T1587	420.315	26.453	1.007	1.44267e-09
M422T769	422.325	12.824	1.381	9.2134e-15
M424T1286	424.282	21.434	1.191	3.75114e-11
M424T1233	424.283	20.556	1.34	6.38025e-12
M424T821	424.364	13.681	1.009	7.50786e-11
M425T838	425.215	13.966	1.547	1.47708e-08
M425T1522	425.303	25.369	1.058	1.03049e-08
M425T1600	425.358	26.666	1.214	6.44446e-10
M425T1453	425.371	24.215	1.442	7.12613e-11
M426T1430	426.298	23.834	2.594	4.1535e-09
M427T1403	427.222	23.389	2.116	2.96912e-06
M427T1077	427.246	17.948	1.501	7.63919e-11
M427T1030	427.246	17.174	1.498	1.14833e-11
M427T969	427.248	16.155	1.626	3.9594e-12
M427T1550	427.277	25.833	1.819	1.11025e-11
M427T1257	427.321	20.949	2.056	1.43528e-05
M427T1454	427.385	24.24	1.041	2.93373e-09
M427T1348	427.393	22.463	1.531	1.39569e-15
M428T1306	428.319	21.761	2.243	2.44447e-05
M428T1256	428.327	20.927	1.685	0.000239816
M429T1422	429.209	23.698	2.252	8.93587e-08
M429T1477	429.235	24.624	5.066	1.217e-09
M429T901	429.261	15.008	1.704	2.84398e-11
M429T954	429.262	15.902	1.529	6.43161e-12
M429T999	429.263	16.642	1.542	7.56329e-11
M429T1064	429.265	17.73	1.784	1.77679e-10
M429T1306	429.322	21.762	1.325	1.08557e-09
M429T1253	429.335	20.89	1.304	1.60184e-05
M429T1355	429.339	22.59	1.668	3.67848e-14
M429T1591	429.369	26.512	1.132	1.60361e-09
M430T1422	430.212	23.696	1.072	1.25921e-08
M430T1477	430.238	24.624	2.542	6.88965e-10
M430T1228	430.33	20.465	4.412	1.37334e-12
M430T851	430.425	14.184	1.2	1.87319e-15
M431T1478	431.237	24.626	1.555	1.21331e-10
M431T1228	431.334	20.465	2.301	7.91519e-13
M432T217	432.28	3.617	1.209	1.23701e-11
M432T1417	432.345	23.615	6.262	3.869e-10
M432T622	432.404	10.363	2.002	5.85651e-13
M433T1417	433.348	23.615	3.158	5.74324e-10
M433T622	433.407	10.363	1.047	4.0215e-13
M434T1415	434.344	23.58	1.351	1.569e-10
M434T1603	434.355	26.717	3.879	3.28661e-13
M435T1603	435.358	26.717	2.01	1.66964e-11
M436T1477	436.337	24.613	1.801	1.4705e-09
M437T675	437.37	11.256	1.308	3.8825e-11
M439T1252	439.357	20.86	1.17	3.75688e-13
M439T643	439.389	10.717	1.682	3.71095e-07
M441T1587	441.292	26.447	1.081	3.6894e-07
M441T1417	441.373	23.618	1.073	2.82698e-12
M445T1263	445.332	21.047	2.528	1.10267e-05
M446T712	446.324	11.862	1.235	3.94896e-13
M446T1273	446.335	21.22	1.306	0.000517349
M446T682	446.42	11.375	3.161	2.0148e-15
M447T1590	447.392	26.494	1.073	0.00530506
M447T682	447.424	11.373	1.686	1.31358e-16
M448T1417	448.317	23.614	1.247	3.53505e-12
M450T1306	450.299	21.76	2.169	4.58274e-10
M450T361	450.378	6.021	1.114	4.61403e-17
M451T1527	451.299	25.448	1.046	3.62629e-11
M451T1306	451.303	21.759	1.165	2.36066e-09
M453T1570	453.368	26.172	5.868	3.29526e-12
M454T579	454.293	9.657	1.458	1.88342e-12
M454T579	454.293	9.652	1.413	1.88342e-12
M454T1570	454.372	26.172	3.255	6.54631e-17
M455T1570	455.377	26.174	1.321	3.12727e-14
M457T540	457.4	9.005	4.079	2.75833e-10
M458T540	458.403	9.006	2.102	3.26298e-10
M461T1551	461.393	25.851	1.938	2.4051e-05
M462T1552	462.399	25.863	1.384	2.33574e-05
M464T1590	464.419	26.495	1.416	9.50522e-15
M467T1260	467.312	20.996	1.37	3.45922e-05
M468T814	468.389	13.568	1.108	1.36169e-12
M469T1234	469.367	20.573	1.072	4.39117e-10
M469T1590	469.399	26.5	1.499	3.40213e-11
M471T1570	471.38	26.174	2.238	1.89572e-13
M472T1570	472.384	26.175	1.302	5.21233e-12
M476T219	476.306	3.642	1.456	1.51042e-13
M477T1557	477.388	25.956	1.221	3.84027e-06
M478T531	478.293	8.849	2.969	4.77057e-14
M478T531	478.293	8.689	2.877	4.77057e-14
M479T531	479.296	8.842	1.476	5.83044e-14
M481T219	481.265	3.656	1.099	4.07183e-14
M481T1259	481.292	20.99	1.261	2.05934e-06
M483T1370	483.308	22.832	1.42	1.34371e-11
M485T43	485.245	0.711	3.459	2.73649e-13
M485T874	485.291	14.559	2.719	2.5057e-10
M485T1260	485.324	20.993	1.215	2.20955e-05
M486T43	486.243	0.71	1.758	7.33558e-13
M486T873	486.294	14.558	1.492	8.76714e-11
M487T1502	487.291	25.033	1.371	2.22159e-10
M493T1570	493.361	26.175	3.077	1.76633e-12
M494T1570	494.365	26.172	1.76	1.42904e-12
M497T51	497.233	0.85	1.091	7.79926e-10
M502T749	502.374	12.479	1.054	3.0799e-13
M504T1502	504.317	25.031	1.072	8.78414e-09
M507T42	507.226	0.707	1.688	1.64505e-12
M507T874	507.274	14.559	1.382	1.02489e-13
M508T1581	508.451	26.344	1.894	5.84567e-15
M509T1580	509.459	26.331	1.03	5.53444e-14
M512T807	512.414	13.457	1.016	1.97083e-14
M512T1486	512.497	24.774	1.941	7.412e-08
M512T1486	512.497	27.371	1.78	7.412e-08
M513T1212	513.385	20.195	1.092	9.5718e-12
M513T1580	513.405	26.34	1.785	1.49444e-14
M513T1487	513.5	24.779	1.108	3.32222e-07
M516T220	516.297	3.671	1.181	9.67763e-16
M517T1548	517.38	25.796	1.097	2.39818e-06
M518T511	518.324	8.517	1.812	4.25182e-10
M518T1548	518.363	25.802	1.055	6.38092e-11
M520T220	520.332	3.659	1.523	7.473e-15
M520T582	520.341	9.812	5.863	8.55583e-12
M521T219	521.298	3.655	1.016	8.16479e-14
M521T582	521.344	9.697	2.959	9.24254e-11
M522T579	522.313	9.645	1.37	3.61645e-05
M522T680	522.356	11.336	1.167	2.08355e-12
M523T1600	522.59	26.669	1.636	1.1575e-11
M523T44	523.199	0.728	2.221	6.44952e-12
M523T1548	523.317	25.808	1.173	1.11957e-11
M524T44	524.2	0.731	1.079	1.24567e-11
M524T1343	524.454	22.385	1.292	6.59049e-06
M525T49	525.258	0.823	1.003	1.34415e-12
M525T220	525.289	3.67	1.101	4.44908e-15
M529T228	529.307	3.797	1.033	2.5838e-13
M535T1202	535.406	20.035	1.001	1.98344e-06
M537T1370	536.502	22.829	1.234	2.27626e-11
M538T1367	537.534	22.788	3.251	1.00833e-05
M539T1368	538.538	22.796	1.768	0.000934237
M541T1660	540.528	27.663	4.513	1.39574e-09
M541T51	541.259	0.85	1.059	5.9414e-12
M542T1659	541.53	27.658	2.678	1.14506e-09
M542T582	542.322	9.697	1.463	4.43467e-11
M543T1660	542.53	27.666	1.172	1.98359e-09
M543T225	542.779	3.757	1.108	1.15836e-13
M546T744	546.401	12.404	1.169	3.45383e-14
M546T1515	546.48	25.242	1.208	7.98496e-08
M549T1464	549.411	24.399	1.49	3.13784e-08
M551T852	551.387	14.203	1.219	3.17829e-13
M551T889	551.391	14.821	1.238	8.3326e-11
M552T1464	551.888	24.404	1.101	4.1967e-11
M552T1571	552.479	26.176	2.143	2.06096e-11
M553T1150	553.369	19.17	1.022	4.08135e-14
M553T1571	553.481	26.176	1.232	5.92534e-12
M557T1479	556.521	24.649	1.147	2.14093e-08
M557T1537	556.522	25.623	1.668	2.15424e-11
M557T1192	557.414	19.864	1.388	2.75089e-12
M557T1571	557.431	26.185	1.559	2.14791e-12
M560T1415	559.516	23.591	1.097	0.0445632
M560T1371	559.516	22.849	1.402	0.00417972
M560T220	560.323	3.661	1.355	4.56287e-18
M562T225	562.349	3.745	1.082	1.64432e-10
M564T221	564.357	3.675	1.429	4.42141e-14
M565T220	565.333	3.668	1.206	1.36649e-16
M566T1655	565.559	27.576	1.129	0.0259158
M568T1331	568.477	22.181	1.165	1.34088e-12
M569T1451	568.563	24.18	19.779	9.93606e-06
M569T1451	568.563	25.17	1.894	9.93606e-06
M569T221	569.315	3.685	1.03	3.75262e-16
M570T1451	569.566	24.187	11.969	1.23062e-05
M571T1450	570.569	24.171	5.071	1.15723e-05
M571T1453	571.421	24.224	1.672	8.02765e-08
M572T1449	571.572	24.151	1.856	1.31772e-05
M572T1455	571.925	24.246	1.329	3.54175e-08
M573T1579	572.517	26.311	1.009	8.95805e-06
M574T1454	573.902	24.233	1.213	4.07823e-07
M579T1182	579.428	19.692	1.505	2.67327e-13
M581T1422	580.528	23.694	1.429	3.57855e-12
M582T1182	581.905	19.698	1.02	9.67473e-14
M583T1513	582.537	25.214	1.125	9.35281e-05
M583T1661	582.573	27.678	2.59	2.22423e-07
M584T1658	583.577	27.636	1.625	4.1401e-08
M584T223	584.356	3.719	1.256	2.06737e-12
M584T249	584.363	4.151	1.296	2.11391e-10
M585T1619	584.553	26.977	1.643	1.27713e-10
M585T1654	584.556	27.565	1.163	2.73843e-07
M585T1236	584.561	20.593	1.96	2.53371e-12
M586T1236	585.564	20.598	1.225	1.34768e-11
M587T1639	586.513	27.323	1.51	0.0159636
M587T224	586.84	3.729	1.241	4.41524e-14
M587T222	587.328	3.694	1.05	9.58822e-17
M590T740	590.427	12.328	1.201	2.6269e-13
M591T1164	590.515	19.396	1.836	9.88407e-14
M591T1610	590.541	26.827	2.298	7.096e-10
M592T1164	591.517	19.4	1.169	3.79358e-13
M592T1610	591.544	26.833	1.456	4.64242e-10
M593T1446	593.441	24.099	2.669	3.03558e-10
M594T1446	594.444	24.102	1.341	1.67912e-09
M595T1528	594.575	25.47	2.065	0.0084241
M595T1567	595.338	26.114	1.039	2.28732e-12
M596T1525	595.578	25.424	1.335	0.0083018
M596T1446	595.917	24.102	1.943	2.03899e-09
M597T1561_1	596.5	26.019	2.142	0.000482313
M597T1561_2	597.499	26.01	1.464	1.16843e-10
M601T1534	600.537	25.569	1.048	1.43655e-06
M601T1172	601.444	19.53	1.53	5.63862e-12
M601T1560	601.473	26.002	1.193	5.41439e-11
M604T1172	603.918	19.533	1.088	2.16738e-14
M604T220	604.352	3.664	1.473	2.28192e-16
M604T810	604.383	13.501	2.869	7.58754e-13
M605T810	605.387	13.498	1.747	1.04535e-12
M605T1481	605.39	24.691	1.061	1.07491e-06
M606T224	606.369	3.73	1.439	1.14376e-12
M606T250	606.38	4.171	1.485	8.8664e-12
M606T1029	606.457	17.157	2.901	5.5406e-10
M607T1668	607.383	27.801	1.296	1.8148e-05
M608T221	608.381	3.691	1.325	8.42272e-15
M609T1487	608.553	24.786	1.28	5.20704e-06
M609T1108	608.561	18.469	1.869	1.51831e-14
M609T1667	608.662	27.787	2.38	0.000197028
M609T810	609.34	13.501	2.947	3.63438e-14
M609T221	609.376	3.69	1.407	6.22713e-17
M610T1109	609.565	18.477	1.218	1.40294e-14
M610T1666	609.666	27.768	1.353	0.00413115
M610T810	610.342	13.501	1.751	7.5932e-14
M611T1288	610.576	21.475	1.074	1.4551e-10
M613T1318	612.504	21.969	1.153	2.74291e-13
M613T1575	612.585	26.243	3.062	1.4423e-08
M614T1575	613.588	26.243	1.965	1.80611e-08
M615T1120	615.423	18.672	1.231	1.11118e-08
M615T1201	615.424	20.014	1.158	4.98937e-09
M615T1438	615.459	23.971	2.858	3.21867e-10
M616T1439	616.469	23.983	1.493	9.22113e-12
M618T1508	617.506	25.134	1.36	0.000802116
M618T1438	617.93	23.959	2.106	4.44157e-12
M619T1507	618.509	25.124	1.04	0.00109886
M619T1403	618.541	23.39	2.375	9.95724e-10
M619T1438	618.932	23.96	1.092	7.98252e-12
M620T1403	619.543	23.389	1.529	3.37399e-07
M621T1611	620.589	26.85	7.606	4.06389e-05
M622T1610	621.593	26.837	4.847	4.33018e-05
M623T1607	622.596	26.788	2.196	5.83249e-05
M623T1163	623.453	19.375	1.581	3.17343e-12
M625T1421	624.563	23.679	1.174	0.013819
M625T51	625.278	0.852	1.037	6.06697e-13
M626T1163	625.931	19.382	1.079	2.66488e-13
M628T224	628.381	3.736	1.512	1.70104e-12
M631T225	630.86	3.742	1.319	4.81018e-15
M631T223	631.354	3.725	1.186	6.26729e-13
M634T735	634.453	12.255	1.14	1.13653e-14
M635T1455	634.532	24.25	1.01	0.000478926
M635T1510	634.533	25.163	1.771	0.000839111
M635T1348	634.54	22.466	1.355	8.29021e-11
M636T1509	635.536	25.144	1.171	0.000619775
M637T1656	636.584	27.603	1.825	6.03217e-09
M637T1342	636.591	22.359	2.094	2.3505e-10
M637T1429	637.47	23.821	2.907	9.78866e-13
M638T1342	637.593	22.362	1.356	1.44898e-10
M638T1429	637.968	23.817	2.4	2.62306e-11
M638T1430	638.474	23.828	1.553	1.39827e-11
M639T1508	639.488	25.127	1.429	0.00260019
M640T1429	639.943	23.817	2.087	9.92754e-13
M641T1551	640.528	25.845	2.336	6.27794e-10
M641T1633	640.616	27.213	1.534	3.09335e-08
M641T1429	640.945	23.816	1.113	1.68964e-12
M642T1550	641.534	25.841	1.407	5.61731e-11
M642T1632	641.619	27.192	1.05	7.78087e-09
M645T1153	645.466	19.222	1.452	7.90566e-11
M645T1551	645.484	25.845	1.151	1.05443e-11
M648T221	648.375	3.682	1.503	2.78514e-14
M650T225	650.395	3.757	1.629	1.86655e-12
M650T1021	650.484	17.602	1.78	5.02951e-07
M651T1269	651.401	21.143	1.259	4.46269e-09
M652T223	652.399	3.71	1.157	2.55869e-13
M653T225	652.878	3.746	1.407	5.39656e-15
M653T223	653.362	3.715	1.508	1.02018e-16
M657T1555	656.501	25.911	1.211	0.00059151
M657T1640	656.608	27.341	1.34	0.000441433
M659T1420	659.481	23.667	2.573	1.42847e-08
M660T1420	660.482	23.663	1.41	2.08036e-09
M662T1421	661.957	23.682	1.834	3.0544e-09
M663T1419	662.55	23.642	1.305	0.000337733
M663T1421	662.961	23.68	1.013	1.837e-09
M663T1668	663.446	27.801	7.653	1.18522e-05
M664T1668	664.449	27.799	5.011	1.04582e-05
M665T1587	664.615	26.444	1.513	0.000276488
M665T1668	665.452	27.798	2.306	1.62913e-05
M666T1587	665.618	26.446	1.033	0.000242666
M667T1144	667.479	19.073	1.392	7.67839e-13
M669T1668	668.646	27.805	1.928	0.000404667
M669T48	669.299	0.805	1.107	3.09251e-13
M670T1667	669.649	27.789	1.36	0.000187353
M672T226	672.406	3.766	1.637	3.81338e-12
M675T226	674.886	3.761	1.417	1.77168e-14
M675T225	675.315	3.742	1.258	9.06154e-15
M676T1613	675.666	26.879	1.872	3.77886e-11
M678T731	678.479	12.184	1.009	7.31567e-11
M681T1412	681.493	23.526	2.335	1.70845e-14
M682T1411_1	681.994	23.525	2.02	4.86643e-14
M682T1411_2	682.496	23.523	1.316	1.47518e-11
M684T1411	683.97	23.524	1.705	2.53248e-12
M685T1412	684.544	23.525	1.396	1.76183e-09
M685T1540	684.556	25.671	2.228	1.78043e-12
M685T1668	685.427	27.798	3.641	3.61508e-05
M686T1540	685.558	25.671	1.39	2.8036e-13
M686T1668	686.43	27.798	2.369	4.38404e-05
M687T1668	687.434	27.796	1.13	3.22294e-05
M689T1136	689.492	18.928	1.266	4.16084e-12
M690T1540	689.51	25.673	1.068	6.57792e-11
M692T222	692.4	3.699	1.46	4.18274e-15
M694T227	694.421	3.777	1.702	7.48901e-12
M695T1457	694.518	24.28	1.284	2.83041e-07
M697T224	697.386	3.737	1.488	1.11453e-14
M699T1399	698.528	24.644	1.599	4.6086e-10
M701T1293	700.556	21.558	1.061	1.67745e-12
M701T1668	701.4	27.803	1.296	6.1616e-06
M704T1403_1	703.501	23.376	2.119	7.46257e-12
M704T1403_2	704.006	23.388	1.85	1.28004e-10
M705T1402	704.505	23.372	1.236	2.13145e-10
M706T1403	705.98	23.379	1.579	6.69123e-12
M707T1405	706.539	23.411	1.341	1.04777e-11
M709T1668	708.502	27.798	2.388	9.90688e-06
M709T1515	708.534	25.245	2.507	2.95401e-08
M710T1668	709.505	27.797	1.62	6.35248e-06
M710T1515	709.536	25.243	1.663	1.91192e-08
M711T1580	710.549	26.335	1.062	0.00271946
M712T1127	711.502	18.78	1.052	2.33958e-12
M713T51	713.325	0.849	1.017	7.74019e-13
M716T227	716.43	3.785	1.601	4.36194e-12
M719T227	718.913	3.778	1.365	1.08519e-15
M719T225	719.319	3.752	1.211	1.9302e-15
M723T1669	722.505	27.814	1.025	6.33464e-06
M724T666	723.707	11.103	1.66	1.29596e-11
M725T666	724.71	11.098	1.118	2.86185e-12
M726T1394_1	725.515	23.238	1.925	4.26651e-12
M726T1394_2	726.017	23.242	1.725	1.69553e-11
M727T1394	726.519	23.239	1.163	1.94434e-12
M728T1394	727.993	23.238	1.397	4.6591e-14
M729T1531	728.58	25.522	2.135	1.84551e-13
M730T1531	729.578	25.517	1.351	1.1284e-13
M734T1531	733.533	25.517	1.029	1.31164e-12
M735T1456	734.51	24.275	1.44	1.04237e-08
M736T222	736.427	3.703	1.315	2.40654e-16
M738T227	738.444	3.779	1.563	1.39477e-12
M741T1024	740.523	17.06	1.087	0.000298191
M741T225	741.407	3.744	1.362	1.38674e-16
M748T1386	747.529	23.1	1.586	8.48837e-13
M749T1515	748.526	25.245	2.313	4.34204e-08
M750T1515	749.529	25.246	1.51	3.65473e-08
M750T1386	750.008	23.095	1.084	8.3529e-14
M760T229	760.46	3.811	1.367	1.91847e-11
M761T227	760.957	3.79	1.193	3.93977e-13
M763T228	762.939	3.8	1.15	7.77447e-14
M763T227	763.424	3.775	1.054	4.36713e-15
M764T1668	763.508	27.798	2.935	5.40119e-05
M765T1668	764.511	27.792	2.024	7.50067e-05
M766T1668	765.515	27.792	1.021	0.000105241
M770T1377	769.545	22.946	1.188	4.67554e-12
M773T1522	772.605	25.372	2.018	6.32426e-12
M774T1522	773.607	25.372	1.324	3.15818e-12
M780T223	780.455	3.72	1.126	1.2543e-13
M781T1415	780.551	23.591	1.3	0.0144678
M781T1203	780.552	20.05	1.095	0.0239518
M782T228	782.47	3.803	1.289	5.63173e-13
M783T228	782.97	3.799	1.065	4.72061e-13
M785T226	785.431	3.76	1.132	2.0499e-12
M800T1404	799.506	23.408	2.182	9.56803e-11
M801T1405	800.51	23.409	1.551	8.31368e-12
M804T1477	803.535	24.625	8.352	2.37017e-08
M804T231	804.483	3.847	1.055	2.41621e-12
M805T1477	804.538	24.622	5.904	8.1709e-09
M806T1477	805.54	24.621	2.946	6.42201e-09
M807T1477	806.544	24.62	1.296	7.8436e-09
M817T1514	816.632	25.236	1.878	5.53854e-14
M818T1514	817.625	25.24	1.265	1.07384e-14
M861T1506	860.656	25.1	1.691	1.28184e-12
M862T1506	861.658	25.097	1.165	1.102e-11
M895T1511	894.756	25.189	1.146	2.76802e-07
M905T1498	904.687	24.964	1.332	2.37981e-07
M910T1497	909.642	24.957	1.006	1.94309e-08
M949T1489	948.707	24.818	1.311	8.11621e-12
M954T1489	953.665	24.824	1.083	9.753e-14
M993T1481	992.732	24.68	1.181	5.21467e-11
M1037T1472	1036.76	24.533	1.214	1.10439e-11
M1081T1463	1080.78	24.387	1.215	4.07701e-12
M1125T1455	1124.81	24.252	1.243	3.88103e-12

## Sheet: Table Sc
Table Sc. List of metabolites that have different abundance between 0 h and 24 h in appressorium.
Name	METHOD	mz	rt	VIP	ttest	Standards verification	MS/MS verification
Lactic Acid	GC-MS	117	8.087	2.22993	1.16832e-14	√
Glycolic acid	GC-MS	177	8.595	1.11237	6.55047e-10	√
Urea	GC-MS	189	13.544	1.11479	1.85857e-10	√
L-Serine	GC-MS	132	13.903	1.08843	2.13454e-07	√
Glycerol	GC-MS	133	14.458	1.24262	1.55649e-06	√
Butanedioic acid	GC-MS	247	15.567	1.06089	3.77797e-06	√
L-Threonine	GC-MS	218	17.474	1.11979	2.12767e-12	√
Malic acid	GC-MS	233	20.131	1.11701	4.0526e-11	√
L-5-Oxoproline	GC-MS	156	20.766	2.76165	6.2647e-09	√
L-Hydroxyproline	GC-MS	230	20.985	1.40963	5.41702e-11	√
L-Ornithine	GC-MS	142	23.125	1.09018	1.65231e-07	√
Dodecanoic acid	GC-MS	257	23.992	1.2501	9.48988e-17	√
N-Acetylglutamine	GC-MS	227	25.737	1.04403	1.21822e-05	√
Citric acid	GC-MS	273	27.566	1.11915	4.95803e-12	√
Citrulline	GC-MS	256	27.693	1.09986	2.9663e-08	√
D-Glucose	GC-MS	319	29.115	2.75804	4.68723e-10	√
Lysine	GC-MS	317	29.624	1.36649	1.07936e-14	√
D-Mannitol	GC-MS	319	29.74	2.40856	3.67576e-14	√
L-Tryptophan	GC-MS	202	34.919	1.08432	3.70487e-07	√
Stearic acid	GC-MS	341	35.614	1.1185	1.03167e-11	√
Trehalose	GC-MS	361	43.299	5.18081	1.77594e-13	√
Squalene	GC-MS	69	44.389	2.65655	5.41702e-11	√
Sitosterol	GC-MS	357	50.866	1.12071	4.50961e-13	√
beta-Eudesmol	GC-MS	131	56.247	1.64476	3.23925e-15	√
1-Monopalmitin	GC-MS/LC-MS	371/331.2847	41.134/17.458	1.18093	0.012732		√
L-Glutamic acid	GC-MS/LC-MS	246/148.0607	23.252/0.820	1.98414	4.4091e-11	√	√
L-Glutamine	GC-MS/LC-MS	156/147.0900	26.593/0.802	2.31731	0.00106159	√	√
Oleic acid	GC-MS/LC-MS	339/283.2634	35.104/20.046	1.12115	2.61492e-07	√	√
Oleamide	GC-MS/LC-MS	131/282.2795	44.436/19.737	1.12076	4.47676e-12	√	√
L-Carnitine	LC-MS	162.102	0.748	1.14573	2.6472e-09	√	√
L-Arginine	LC-MS	175.117	0.757	3.16504	8.20789e-10	√	√
Glycerophosphocholine	LC-MS	258.109	0.851	4.26132	9.52609e-09	√	√
Sphinganine	LC-MS	302.304	5.028	2.80915	9.92903e-13	√	√
Phytosphingosine	LC-MS	318.3	7.326	1.18366	9.40044e-09	√	√
17-Hydroxylinolenic acid	LC-MS	295.226	7.631	1.99274	3.7076e-13		√
Dihydroceramide	LC-MS	330.3	8.469	1.69944	3.66528e-07		√
LysoPE(18:2)	LC-MS	478.293	8.689	2.87684	4.77057e-14		√
MG(18:3)	LC-MS	353.269	8.96	1.79903	2.23248e-12		√
LysoPE(16:0)	LC-MS	454.293	9.652	1.41322	1.88342e-12		√
PC(20:5)	LC-MS	542.322	9.697	1.81214	4.43467e-11		√
PC(18:2)	LC-MS	520.341	9.812	5.86344	8.55583e-12		√
MG(18:2)	LC-MS	355.285	14.885	3.00246	1.15973e-10		√
Alpha-Linolenic acid	LC-MS	279.226	14.949	1.95705	0.000632753	√	√
Avenasterol	LC-MS	413.378	16.964	1.15045	1.85332e-12		√
Linolenic acid	LC-MS	281.248	17.079	1.5099	0.000381964	√	√
LysoPC(24:1)	LC-MS	606.457	17.157	2.90052	5.5406e-10		√
PE(14:0)	LC-MS	650.484	17.602	1.7803	5.02951e-07		√
MG(18:1)	LC-MS	357.3	18.376	2.28363	5.70288e-12		√
Isofucosterol	LC-MS	413.378	21.732	1.26842	5.14169e-12		√
PC(16:0)	LC-MS	780.551	23.591	5.86344	0.0144678		√
LPA(16:0)	LC-MS	411.249	24.639	7.06355	1.27174e-10		√
PE(18:2)	LC-MS	698.528	24.644	1.5987	4.6086e-10		√
Cer(d18:0/18:0)	LC-MS	568.563	25.17	1.89398	9.93606e-06		√
Note：For all metabolites identified by LC-MS, the listed m/z value were of pseudo-molecular ions [M+H]+.

## Sheet: Table Sd
Table Sd. Significant difference analysisa of appressorium morphotypes under different concentrations of inhibitors.
A
Myoriocin treatment-P value	Morphotypes
concentration groups	Type 1	Type 2	Type 3
0/10	Nb	Nb	0.000**
0/50	Nb	Nb	0.000**
0/100	Nb	Nb	0.000**
0/200	Nb	Nb	0.000**
10/50	0.777	0.000*	0.887
10/100	0.993	0.000*	0.631
10/200	0.226	0.000**	0.809
50/100	0.943	0.966	0.987
50/200	0.821	0.017*	1
100/200	0.405	0.005*	0.997
B
FB1 treatment-P value	Morphotypes
concentration groups	Type 1	Type 2	Type 3
0/0.25	Nb	Nb	0.045*
0/0.5	Nb	Nb	0.000**
0/0.75	Nb	Nb	0.000**
0/1	Nb	Nb	0.000**
0.25/0.5	0.027*	0.134	0.004*
0.25/0.75	0.984	0.006*	0.009*
0.25/1	0.99	0.018*	0.012*
0.5/0.75	0.013*	0.294	0.978
0.5/1	0.055	0.697	0.943
0.75/1	0.866	0.927	1
a: Data were analysed using Tukey's HSD (Honestly Significant Difference) test for multiple pair-wise comparisons. Values are statistically significant at *P≤0.05 and **P≤0.001.
b: Type 1 and Type 2 morphotypes were not observed in wild type (Guy11) strains.

## Sheet: Table Se
Table Se. Genes involved in ceramide synthesis in M. oryzae.
Gene ID	Name	Homologous in yeast	Encoded enzyme	Catalytic reaction
MGG_00864	MoLCB1	LCB1	Serine palmitoyltransferase 1	Serine+Palmitoyl-CoA→ 3-Ketosphinganine
MGG_05197	MoLCB2	LCB2	Serine palmitoyltransferase 2	Serine+Palmitoyl-CoA →3-Ketosphinganine
MGG_00362	MoTSC10	TSC10	3-Ketodihydrosphingosine reductase	3-Ketosphinganine→Dihydrosphingosine
MGG_06250	MoSUR2	SUR2	Sphinganine C4-monooxygenase	Dihydrosphingosine →←Phytosphingosine
MGG_03090	MoLAG1	LAG1	Sphingosine N-acyltransferase	Acyl-coA +Dihydrosphingosine/Phytosphingosine→Ceramide
MGG_05189	MoLAC1	LAC1	Sphingosine N-acyltransferase	Acyl-coA +Dihydrosphingosine/Phytosphingosine→Ceramide

## Sheet: Table Sf
Table Sf. Conidiation of ΔMolag1 and ΔMolag1/Molag1.
Straina	Conidiationb（*105 conidia/plate)
Guy11	27.3±4.2
ΔMolag1	Rarec**
ΔMolag1/Molag1	25.6±6.4
a: Conidiation of 8-day-old strains were analyzed.
b: Means and standard errors were estimated with results from three independent experiments. Data were analysed using Tukey's HSD test for multiple pair-wise comparisons. Values are statistically significant at *P≤0.05 and **P≤0.001.
Anova df=2, F=237.558, P=0.000
c: The conidiation of ΔMolag1 is too low to be counted, so the data is defaulting to 0 when we calculated the significant difference.

## Sheet: Table Sg
Table Sg. Primers used in this study.
Primer name	Sequence (5’-3’)
LAG1Up-F	GGTACCCGGGGATCCTCTAGATGGTAGGACACGGTTGTA
LAG1Up-R	TTCATTGTTGACCTCCACTAGCTTGACTGTTGGAGGAA
LAG1Down-F	GCAAAGGAATAGAGTAGATGGGTTCCAAGCAACTGTCA
LAG1Down-R	ACGACGGCCAGTGCCAAGCTTGGTCTAGTCTAGTCATCCTCT
HPH-F	TAGTGGAGGTCAACAATGAATG
HPH-R	CATCTACTCTATTCCTTTGCC
LAG1R-F	TCACAATCACTAGTGAATTCACACGTGATTGCAGAGCCTC
LAG1R-R	CCCTTGCTCACCATCCCGGGGTCGACCTGTTTCTCGCAAC
LAC1Up-F	GGTACCCGGGGATCCTCTAGACGGTATCTAGGTAGGTAGGTA
LAC1Up-R	TTCATTGTTGACCTCCACTAGGCGATTGGATTGATTGAC
LAC1Down-F	GCAAAGGAATAGAGTAGATGTAATCTCAGGCTCCGTATAAG
LAC1Down-R	ACGACGGCCAGTGCCAAGCTTCGAAGGCTACAACACCAA
LCB1Up-F	GGTACCCGGGGATCCTCTAGAGCTGCCTATCATCCTCATT
LCB1Up-R	TTCATTGTTGACCTCCACTAGGTAAGTGTATGCGTGTTG
LCB1Down-F	GCAAAGGAATAGAGTAGATGCACCAGACCTCCACAGTA
LCB1Down-R	ACGACGGCCAGTGCCAAGCTTGAAGACCGTTGACCAATATAG
LCB2Up-F	GGTACCCGGGGATCCTCTAGACCGTAGATGAGCACAGAAT
LCB2Up-R	TTCATTGTTGACCTCCACTACTAAGGCAGGCGAATGAA
LCB2Down-F	GCAAAGGAATAGAGTAGATGCCAACTGCCTAATCATTACC
LCB2Down-R	ACGACGGCCAGTGCCAAGCTTGCTATCACTGTCGCTATCA
SUR2Up-F	GGTACCCGGGGATCCTCTAGAGTAAGACCATCCTTCCAGAA
SUR2Up-R	TTCATTGTTGACCTCCACTACGGCAGATTGACTTGACA
SUR2Down-F	GCAAAGGAATAGAGTAGATGTTGGCTTGATGTGGAGTG
SUR2Down-R	ACGACGGCCAGTGCCAAGCTTTGGTGGCAGACAATTCAG
TSC10Up-F	GGTACCCGGGGATCCTCTAGAACAGCATCTCCACACCT
TSC10Up-R	TTCATTGTTGACCTCCACTACCAACAACACGCATACCT
TSC10Down-F	GCAAAGGAATAGAGTAGATGTAGCATCCATCGCATCTG
TSC10Down-R	ACGACGGCCAGTGCCAAGCTTATCGCCATTCAACAATCAC
CGTUp-F	GGTACCCGGGGATCCTCTAGATAAGAGGCAGGCAAGACA
CGTUp-R	TTCATTGTTGACCTCCACTACATCTATCCGTTCCTTCAGT
CGTDown-F	GCAAAGGAATAGAGTAGATGAAGCAATAGACCTGGACAT
CGTDown-R	ACGACGGCCAGTGCCAAGCTTAGAGTATGAGGCAGCAGTA
CGT1R-F	GATTCACAATCACTAGTGAATTCGGAGAATTGAGTTCCTAAAG
CGT1R-R	CCCTTGCTCACCATCCCGGGACGGACCTTTCTGTTCGTCG

## Sheet: Table Sh
Table Sh. Significant difference analysisa of appressoria underwent cytorrhysis.
Anova	Glycerol Concentrations (M)
	0.5 M	1 M	1.5 M
degrees of freedom (df)	2	2	2
F-value	0.226	0.12	0.611
P-Value	0.805	0.889	0.574
a: Data were analysed using a one-way analysis of variances (ANOVA) followed by Tukey's HSD test for multiple pair-wise comparisons. Values are statistically significant at *P≤0.05 and **P≤0.001.

## Sheet: Table Si
Table Si. Significant difference analysisa of appressorium morphotypes under inhibitors.
Anova	Morphotypes
	Type 1	Type 2	Type 3
degrees of freedom (df)	2	2	2
F-value	0.457	0.906	0.053
P-Value	0.653	0.453	0.949
a: Data were analysed using a one-way analysis of variances (ANOVA) followed by Tukey's HSD test for multiple pair-wise comparisons. Values are statistically significant at *P≤0.05 and **P≤0.001.

## Sheet: Table Sj
Table Sj. Conidiation of ΔMocgt1 and ΔMocgt1/Mocgt1.
Straina	Conidiationb（*106 conidia/plate)
Guy11	56.8±2.7
ΔMocgt1	0.46±0.12**
ΔMocgt1/Mocgt1	54.2±5.5
a: Conidiation of 10-day-old strains were analyzed.
b: Means and standard errors were estimated with results from three independent experiments. Data were analysed using Tukey's HSD test for multiple pair-wise comparisons. Values are statistically significant at *P≤0.05 and **P≤0.001.
Anova df=2, F=235.104, P=0.000
